# Supplementary material for: Structural Insights into Alphavirus Assembly Revealed by the Cryo-EM Structure of Getah Virus
Source: Viruses. 2022 Feb 5;14(2):327. doi: 10.3390/v14020327 (PMC8876998; doi:10.3390/v14020327)
Supplement: Supplementary file 1 [file viruses-14-00327-s001.zip]

Archive with 7 entries (4 files):
- Supplementary/
- Supplementary/Suplementary figures.pdf
- Supplementary/supplementary Tables.pdf
- __MACOSX/
- __MACOSX/Supplementary/
- __MACOSX/Supplementary/._Suplementary figures.docx
- __MACOSX/Supplementary/._supplementary Tables.docx
